# Supplementary material for: Association of Pathologic Response and Adjuvant Chemotherapy with Survival in Resected Pancreatic Ductal Adenocarcinoma Following Neoadjuvant Therapy
Source: Cancers (Basel). 2025 May 28;17(11):1797. doi: 10.3390/cancers17111797 (PMC12153592; doi:10.3390/cancers17111797)
Supplement: Supplementary file 1 [file cancers-17-01797-s001.zip]

Archive with 1 entries (1 files):
- cancers-3618818-supplementary.pdf
